# Supplementary material for: Systemic AAV9 Gene Therapy Mitigates Neuromuscular Junction Degeneration and Muscle Atrophy in a Mouse Model of CLN1 Disease
Source: Int J Mol Sci. 2026 Mar 28;27(7):3080. doi: 10.3390/ijms27073080 (PMC13073675; doi:10.3390/ijms27073080)
Supplement: Supplementary file 1 [file ijms-27-03080-s001.zip]

Archive with 2 entries (2 files):
- Supporting data Ziolkowska CLN1 NMJ IJMS.xlsx
- Table S1.pdf
