# Supplementary material for: Systemic AAV9 Gene Therapy Mitigates Neuromuscular Junction Degeneration and Muscle Atrophy in a Mouse Model of CLN1 Disease
Source: Int J Mol Sci. 2026 Mar 28;27(7):3080. doi: 10.3390/ijms27073080 (PMC13073675; doi:10.3390/ijms27073080)
Supplement: Supplementary file 1 [file ijms-27-03080-s001.zip › Supporting data Ziolkowska CLN1 NMJ IJMS.xlsx]

## Sheet: Figure 1
FIGURE No.	DESCRIPTION
FIGURE 1	Axon area
	WT	Ppt1
	11.181	10.338
	11.826	12.109
	14.729	7.149
	9.171	10.495
	12.459	14.038
	13.122	13.953
		7.344
	Unpaired t test
	P value	0.3559
	P value summary	ns
	Significantly different (P < 0.05)?	No
	One- or two-tailed P value?	Two-tailed
	t, df	t=0.9636, df=11
	Axon number
	WT	Ppt1
	3951	3543
	4269	3622
	3952	6570
	3893	3758
	3844	4339
	3118	4516
		1419
	Unpaired t test
	P value	0.8453
	P value summary	ns
	Significantly different (P < 0.05)?	No
	One- or two-tailed P value?	Two-tailed
	t, df	t=0.1998, df=11
	Myelin area
	WT	Ppt1
	15.32	16.815
	16.096	15.651
	17.647	10.995
	13.743	14.808
	17.225	17.82
	16.138	15.82
		11.424
	Unpaired t test
	P value	0.3113
	P value summary	ns
	Significantly different (P < 0.05)?	No
	One- or two-tailed P value?	Two-tailed
	t, df	t=1.061, df=11

## Sheet: Figure 2
FIGURE No.	DESCRIPTION
FIGURE 2B	Number tSCs/NMJ
	WT 5 mo	Ppt1 5 mo	WT 7 mo	Ppt1 7 mo	PPT AAV9
	3.13	2.37	2.35	1.92	1.91
	2.33	1.66	2.94	1.82	2.17
	2.61	1.93	2.45	1.7	1.5
	2.67	1.61	2.43	1.81	2
	2.63	1.44	2.4	1.43	2
	3.5	1.66	2.75	1.4	2.44
					2.07
					1.92
					1.99
					2.83
	ANOVA summary
	F	13.67
	P value	<0.0001
	P value summary	****
	Significant diff. among means (P < 0.05)?	Yes
	R squared	0.6534
	Bonferroni's multiple comparisons test	Mean diff.	95.00% CI of diff.	Below threshold?	Summary	Adjusted P Value
	wt 5 vs. ppt 5	1.033	0.4625 to 1.604	Yes	****	<0.0001
	wt 5 vs. WT 7	0.2583	-0.3125 to 0.8291	No	ns	>0.9999
	wt 5 vs. PPT 7	1.132	0.5609 to 1.702	Yes	****	<0.0001
	wt 5 vs. PPT AAV9	0.7287	0.2181 to 1.239	Yes	**	0.0016
	ppt 5 vs. WT 7	-0.775	-1.346 to -0.2042	Yes	**	0.0028
	ppt 5 vs. PPT 7	0.09833	-0.4725 to 0.6691	No	ns	>0.9999
	ppt 5 vs. PPT AAV9	-0.3047	-0.8152 to 0.2059	No	ns	0.802
	WT 7 vs. PPT 7	0.8733	0.3025 to 1.444	Yes	***	0.0007
	WT 7 vs. PPT AAV9	0.4703	-0.04020 to 0.9809	No	ns	0.0902
	PPT 7 vs. PPT AAV9	-0.403	-0.9135 to 0.1075	No	ns	0.2314
	% Atypical AChRs
	WT 5 mo	Ppt1 5 mo	WT 7 mo	PPT AAV9
	1.39	5.45	3.13	0
	0	9.37	4.57	8.48
	0	15	3.09	0
	0	1.25	2.78	0
	0	0	6.37	0
	0	10	0.76	5.56
				6.82
				8.01
				0
				2.78
	ANOVA summary
	F	2.733
	P value	0.0481
	P value summary	*
	Significant diff. among means (P < 0.05)?	Yes
	R squared	0.2738
	Bonferroni's multiple comparisons test	Mean diff.	95.00% CI of diff.	Below threshold?	Summary	Adjusted P Value
	wt 5 vs. ppt 5	-6.613	-14.13 to 0.8987	No	ns	0.1217
	wt 5 vs. WT 7	-3.218	-10.73 to 4.294	No	ns	>0.9999
	wt 5 vs. PPT 7	-6.878	-14.39 to 0.6337	No	ns	0.094
	wt 5 vs. PPT AAV9	-2.933	-9.652 to 3.786	No	ns	>0.9999
	ppt 5 vs. WT 7	3.395	-4.117 to 10.91	No	ns	>0.9999
	ppt 5 vs. PPT 7	-0.265	-7.777 to 7.247	No	ns	>0.9999
	ppt 5 vs. PPT AAV9	3.68	-3.039 to 10.40	No	ns	>0.9999
	WT 7 vs. PPT 7	-3.66	-11.17 to 3.852	No	ns	>0.9999
	WT 7 vs. PPT AAV9	0.285	-6.434 to 7.004	No	ns	>0.9999
	PPT 7 vs. PPT AAV9	3.945	-2.774 to 10.66	No	ns	0.8493
FIGURE 2C			% Innervated NMJs
	5m Mouse #	% Full	% Partial	% Denervated		7m Mouse #	% Full	% Partial	% Denervated			NMJ Innervation
	WT #1 Male	96.1765	2.64706	1.17647		WT #4 Male	100	0	0		7m AAV9-CLN1 #	%Full	%Partial	%Denerv.
	WT #5 Male	81.25	6.25	12.5		WT #5 Male	82.1429	17.8571	0		6 M	100	0	0
	WT #9 Male	93.75	6.25	0		WT #6 Male	90.6863	8.72549	0.588235		7 M	96.1538	3.84615	0
	WT #2 Female	95.2381	0	4.7619		WT #1 Female	91.9048	8.09524	0		8 M	100	0	0
	WT #6 Female	100	0	0		WT #2 Female	93.6508	6.34921	0		9M	95.4545	4.54545	0
	WT #10 Female	100	0	0		WT #3 Female	100	0	0		10M	100	0	0
	N=6 Mean	94.4024	2.52451	3.07306		N=6 Mean	93.0641	6.83785	0.0980392		1F	80	20	0
	SD	6.92709	3.06245	4.97288		SD	6.67577	6.63807	0.240146		2 F	90.9091	9.09091	0
	TTEST M vs F	0.176258	0.0136509	0.526595		TTEST 7m M vs F	0.499003	0.51783	0.373901		3 F	83.3333	16.6667	0
											4F	87.5	12.5	0
											5F	86.1111	13.8889	0
											N=10 Mean	91.9462	8.05381	0
	5m Mouse #	% Full	% Partial	% Denervated		7m Mouse #	% Full	% Partial	% Denervated		SD	7.4266	7.4266	0
	PPT1 #3 Male	71.6667	23.3333	5		PPT1 #4 Male	61.5741	31.4815	2.31481		TTEST M vs F P=	0.000318571	0.000318571
	PPT1 #7 Male	38.0392	20.9804	40.9804		PPT1 #5 Male	65	28.3333	6.66667
	Ppt1 #11 Male	57.6667	42.3333	0		Ppt1 #6 Male	63.8889	42.3611	2.08333
	PPT1 #4 Female	96.8421	2.10526	1.05263		PPT1 #1 Female	77.8333	15.8333	6.33333
	PPT1 #8 Female	32.5	23.3333	44.1667		PPT1 #2 Female	90	5.55556	4.44444
	Ppt1 #12 Female	100	0	0		Ppt1 #3 Female	64.7436	30.7692	4.48718
	N=6 Mean	66.1191	18.6809	15.1999		N=6 Mean	70.5066	25.7223	4.3883
	SD	28.6802	15.6955	21.3071		SD	11.1426	13.0138	1.92869
	TTEST M vs F	0.438961	0.112477	0.990218		TTEST 7m M vs F	0.129219	0.120193	0.435034

## Sheet: Figure 3
FIGURE No.	DESCRIPTION
FIGURE 3B	Muscle fibre diameter
	WT	Ppt1	PPT1 AAV9
	44.2188	36.0031	46.7522
	45.9944	36.557	46.9623
	49.6735	32.0353	46.8231
	45.5303	38.7298	40.5468
	45.1982	33.4118	43.5786
	49.7638	34.5446	42.6478
		33.8116	42.1597
		44.8569	42.9271
		37.8366
	ANOVA summary
	F	23.69
	P value	<0.0001
	P value summary	****
	Significant diff. among means (P < 0.05)?	Yes
	R squared	0.7032
	Bonferroni's multiple comparisons test	Mean diff.	95.00% CI of diff.	Below threshold?	Summary	Adjusted P Value
	WT1 vs. PPT	10.31	6.081 to 14.54	Yes	****	<0.0001
	WT1 vs. PPT_AAV9	2.68	-1.652 to 7.013	No	ns	0.3652
	PPT vs. PPT_AAV9	-7.629	-11.53 to -3.731	Yes	***	0.0002
	No. nuclei/ fiber
	WT	Ppt1	PPT1 AAV9
	1.91753	1.87	1.8
	2.40314	1.91	2.06
	2.5443	2.11	2.09
	3.064	1.6	2.08
	2.74825	1.68	1.86
	2.56442	1.38	2.2
		1.22	1.96
		2.18	1.98
		2.11	2.08
		2.18
	ANOVA summary
	F	11.3
	P value	0.0004
	P value summary	***
	Significant diff. among means (P < 0.05)?	Yes
	R squared	0.5067
	Bonferroni's multiple comparisons test	Mean diff.	95.00% CI of diff.	Below threshold?	Summary	Adjusted P Value
	Wt1 vs. PPT	0.7163	0.3221 to 1.110	Yes	***	0.0003
	Wt1 vs. PPT_AAV9	0.5281	0.1258 to 0.9303	Yes	**	0.0077
	PPT vs. PPT_AAV9	-0.1882	-0.5389 to 0.1625	No	ns	0.5347
